# Supplementary material for: Loss function influence on hyperparameter optimization for observational healthcare prediction models
Source: J Am Med Inform Assoc. 2026 May 14;33(8):1474–84. doi: 10.1093/jamia/ocag075 (PMC13386010; doi:10.1093/jamia/ocag075)
Supplement: ocag075_Supplementary_Data [file ocag075_supplementary_data.zip]

Archive with 6 entries (6 files):
- Supplementary.docx
- SupplementaryFigure1.png
- SupplementaryFigure2.png
- SupplementaryFigure3.png
- SupplementaryFigure4.png
- SupplementaryFigure5.png
